# Supplementary material for: Identification of neuropeptides and neuropeptide receptor genes in Phauda flammans (Walker)
Source: Sci Rep. 2022 Jun 14;12:9892. doi: 10.1038/s41598-022-13590-7 (PMC9198061; doi:10.1038/s41598-022-13590-7)
Supplement: Supplementary file 2 — Supplementary Information 2. [file 41598_2022_13590_MOESM2_ESM.xlsx]

## Sheet: Sheet1
id	PfFH-1_count	PfFH-2_count	PfFH-3_count	PfMH-1_count	PfMH-2_count	PfMH-3_count	PfFH-1_fpkm	PfFH-2_fpkm	PfFH-3_fpkm	PfMH-1_fpkm	PfMH-2_fpkm	PfMH-3_fpkm	PfFH_mean	PfMH_mean	log2(fc)	PValue	FDR	Symbol	Description	KEGG_A_class	KEGG_B_class	Pathway	K_ID	GO Component	GO Function	GO Process
Unigene0001204	27097	29773	24787	93584	88189	93929	246.75	243.18	220.84	868.71	793.03	891.42	236.923	851.053	1.84483	8.77886e-124	1.82934e-119	PBP	pheromone binding protein-A [Ostrinia latipennis]	-	-	-	-	-	GO:0005549//odorant binding	GO:0010033//response to organic substance;GO:0051234//establishment of localization
Unigene0063695	7136	7829	6572	1506	1627	1196	145.35	143.03	130.97	31.27	32.72	25.39	139.783	29.7933	-2.23013	2.86176e-88	2.98167e-84	Cyp18a1	cytochrome P450 18a1 [Danaus plexippus plexippus]	Metabolism	Metabolism of terpenoids and polyketides	ko00981//Insect hormone biosynthesis	K14985	-	-	-
Unigene0000237	2876	2919	4062	142	242	136	53.75	48.93	74.28	2.71	4.47	2.65	58.9867	3.27667	-4.17009	4.97e-82	3.45216e-78	--	-	-	-	-	-	-	-	-
Unigene0025224	2885	3050	2821	953	1028	839	38.04	36.07	36.4	12.81	13.39	11.53	36.8367	12.5767	-1.55039	2.37444e-58	1.23696e-54	CG12163	cysteine proteinase inhibitor precursor [Manduca sexta]	Cellular Processes;Cellular Processes	Transport and catabolism;Cell growth and death	ko04142//Lysosome;ko04210//Apoptosis	K01373;K01373	GO:0005576//extracellular region;GO:0044444//cytoplasmic part	GO:0008233//peptidase activity	GO:0007423//sensory organ development;GO:0007444//imaginal disc development;GO:0008152//metabolic process;GO:0012501//programmed cell death
Unigene0093820	775	910	895	185	198	213	6.54	6.89	7.39	1.59	1.65	1.87	6.94	1.70333	-2.02657	1.08101e-48	3.75433e-45	--	Integrase catalytic domain-containing protein, partial [Aphis craccivora]	-	-	-	-	-	-	-
Unigene0022483	9	11	9	309	366	298	0.35	0.38	0.34	12.29	14.1	12.12	0.356667	12.8367	5.16955	1.32456e-48	3.94303e-45	--	odorant receptor [Eogystia hippophaecolus]	-	-	-	-	-	-	-
Unigene0042500	2618	3143	3160	776	970	703	93.58	100.77	110.51	28.27	34.24	26.19	101.62	29.5667	-1.78114	6.97281e-44	1.81624e-40	AAEL010734	PREDICTED: aromatic-L-amino-acid decarboxylase-like [Amyelois transitella]	Metabolism;Human Diseases;Organismal Systems;Organismal Systems;Human Diseases;Organismal Systems;Metabolism;Metabolism;Metabolism;Human Diseases	Global and overview maps;Substance dependence;Nervous system;Development and regeneration;Substance dependence;Nervous system;Amino acid metabolism;Amino acid metabolism;Amino acid metabolism;Substance dependence	ko01100//Metabolic pathways;ko05034//Alcoholism;ko04728//Dopaminergic synapse;ko04361//Axon regeneration;ko05031//Amphetamine addiction;ko04726//Serotonergic synapse;ko00380//Tryptophan metabolism;ko00350//Tyrosine metabolism;ko00360//Phenylalanine metabolism;ko05030//Cocaine addiction	K01593;K01593;K01593;K01593;K01593;K01593;K01593;K01593;K01593;K01593	GO:0016023//cytoplasmic, membrane-bounded vesicle;GO:0043005//neuron projection;GO:0044297//cell body	GO:0004058//aromatic-L-amino-acid decarboxylase activity;GO:0005515//protein binding;GO:0031406//carboxylic acid binding;GO:0097159//organic cyclic compound binding;GO:1901363//heterocyclic compound binding	GO:0006586//indolalkylamine metabolic process;GO:0009404//toxin metabolic process;GO:0015837//amine transport;GO:0017085//response to insecticide;GO:0019752//carboxylic acid metabolic process;GO:0042335//cuticle development;GO:0042417//dopamine metabolic process;GO:0042428//serotonin metabolic process;GO:0042493//response to drug;GO:0043279//response to alkaloid;GO:0048511//rhythmic process;GO:00…
Unigene0060589	7	3	2	409	673	344	0.23	0.09	0.06	13.7	21.84	11.78	0.126667	15.7733	6.96031	5.18041e-41	1.19944e-37	PNLIP	Pancreatic triacylglycerol lipase [Papilio xuthus]	Metabolism;Organismal Systems;Metabolism;Organismal Systems	Global and overview maps;Digestive system;Lipid metabolism;Digestive system	ko01100//Metabolic pathways;ko04972//Pancreatic secretion;ko00561//Glycerolipid metabolism;ko04975//Fat digestion and absorption	K14075;K14075;K14075;K14075	-	-	-
Unigene0042926	6923	7750	5912	1137	1891	1341	444.52	446.35	371.41	74.42	119.9	89.74	420.76	94.6867	-2.15176	1.07304e-38	2.23599e-35	--	alpha-tocopherol transfer protein-like [Galleria mellonella]	-	-	-	-	-	-	-
Unigene0020590	383	466	399	28	57	33	8.78	9.58	8.95	0.65	1.29	0.79	9.10333	0.91	-3.32246	1.04577e-35	1.98107e-32	--	uncharacterized protein LOC114356912 [Ostrinia furnacalis]	-	-	-	-	-	-	-
Unigene0046482	2840	2848	2867	1295	1205	1061	39.13	35.2	38.65	18.19	16.4	15.24	37.66	16.61	-1.18098	1.67105e-34	2.88245e-31	ABCG4	ATP-binding cassette sub-family G member 1-like isoform X1 [Galleria mellonella]	Environmental Information Processing	Membrane transport	ko02010//ABC transporters	K05680	-	GO:0005215//transporter activity;GO:0005488//binding;GO:0016787//hydrolase activity	GO:0007635//chemosensory behavior;GO:0044765//single-organism transport;GO:0071702//organic substance transport
Unigene0006032	15644	18270	13951	6050	6758	5080	815.33	854.08	711.4	321.42	347.81	275.92	793.603	315.05	-1.33284	1.79825e-34	2.88245e-31	--	uncharacterized protein LOC114356438 [Ostrinia furnacalis]	-	-	-	-	-	-	-
Unigene0029217	5015	5089	4129	1602	1679	1129	154.99	141.07	124.85	50.47	51.24	36.36	140.303	46.0233	-1.60811	1.02053e-29	1.51899e-26	ace-1	carboxylesterase [Bombyx mandarina]	-	-	-	-	-	-	-
Unigene0040538	11029	11478	9058	2900	4146	3216	274.53	256.27	220.6	73.59	101.91	83.43	250.467	86.31	-1.53702	1.19254e-29	1.65668e-26	--	odorant binding protein [Athetis dissimilis]	-	-	-	-	-	-	-
Unigene0010507	5671	5711	6137	1964	2502	2384	446.6	403.41	472.87	157.67	194.57	195.66	440.96	182.633	-1.2717	5.23154e-29	6.4892e-26	anon-3B1.2	takeout/juvenile hormone binding-like protein [Helicoverpa armigera]	-	-	-	-	-	-	-
Unigene0021809	442	511	498	108	134	100	13.76	14.27	15.17	3.43	4.12	3.24	14.4	3.59667	-2.00134	5.294e-29	6.4892e-26	--	-	-	-	-	-	-	-	-
Unigene0020856	13	11	11	188	171	174	0.58	0.44	0.48	8.58	7.56	8.12	0.5	8.08667	4.01555	5.60212e-28	6.48539e-25	--	olfactory receptor OR22 [Planotortrix octo]	-	-	-	-	-	-	-
Unigene0072348	455	462	483	136	130	116	12.61	11.49	13.1	3.84	3.56	3.35	12.4	3.58333	-1.79097	8.12757e-27	8.91381e-24	LCTL	lactase-phlorizin hydrolase-like [Spodoptera litura]	-	-	-	-	-	-	-
Unigene0009292	754	773	904	274	266	261	16.27	14.96	19.09	6.03	5.67	5.87	16.7733	5.85667	-1.51802	2.24979e-26	2.34406e-23	--	ionotropic receptor IR26 [Lobesia botrana]	-	-	-	-	-	-	-
Unigene0021808	762	961	974	147	233	120	13.32	15.07	16.66	2.62	4.02	2.19	15.0167	2.94333	-2.35104	8.13002e-26	8.0673e-23	--	AGAP002382-PA-like protein [Anopheles sinensis]	-	-	-	-	-	-	-
Unigene0025857	249	348	314	62	40	44	6.9	8.65	8.51	1.75	1.09	1.27	8.02	1.37	-2.54943	1.49389e-24	1.41499e-21	--	nose resistant to fluoxetine protein 6-like isoform X1 [Spodoptera litura]	-	-	-	-	-	-	-
Unigene0008179	229	247	200	806	606	747	5.25	5.08	4.48	18.82	13.71	17.83	4.93667	16.7867	1.76571	7.89488e-24	6.85473e-21	GRIK2	glutamate receptor ionotropic, kainate 2-like [Vanessa tameamea]	-	-	-	-	GO:0016020//membrane	-	GO:0044763//single-organism cellular process
Unigene0037713	635	855	547	191	199	178	34.36	41.5	28.96	10.54	10.63	10.04	34.94	10.4033	-1.74783	1.0831e-23	9.02783e-21	--	-	-	-	-	-	-	-	-
Unigene0006799	2649	3124	2330	1315	1252	1101	36.75	38.88	31.63	18.6	17.15	15.92	35.7533	17.2233	-1.05371	2.30245e-23	1.84533e-20	UGT1A5	PREDICTED: UDP-glucuronosyltransferase 3A1-like [Papilio xuthus]	Metabolism;Metabolism;Metabolism;Metabolism;Human Diseases;Metabolism;Metabolism;Metabolism;Metabolism;Metabolism	Global and overview maps;Xenobiotics biodegradation and metabolism;Xenobiotics biodegradation and metabolism;Metabolism of cofactors and vitamins;Cancers;Xenobiotics biodegradation and metabolism;Metabolism of cofactors and vitamins;Carbohydrate metabolism;Carbohydrate metabolism;Lipid metabolism	ko01100//Metabolic pathways;ko00983//Drug metabolism - other enzymes;ko00980//Metabolism of xenobiotics by cytochrome P450;ko00830//Retinol metabolism;ko05204//Chemical carcinogenesis;ko00982//Drug metabolism - cytochrome P450;ko00860//Porphyrin and chlorophyll metabolism;ko00040//Pentose and glucuronate interconversions;ko00053//Ascorbate and aldarate metabolism;ko00140//Steroid hormone biosynth…	K00699;K00699;K00699;K00699;K00699;K00699;K00699;K00699;K00699;K00699	-	GO:0016757//transferase activity, transferring glycosyl groups	-
Unigene0023520	1537	1809	1579	424	616	357	186.77	197.17	187.73	52.52	73.92	45.21	190.557	57.2167	-1.73571	5.27754e-23	4.07308e-20	ACP21	cuticular protein RR-2 motif 91 precursor [Danaus plexippus plexippus]	-	-	-	-	-	GO:0005214//structural constituent of chitin-based cuticle	GO:0042335//cuticle development
Unigene0048647	1202	1171	1026	414	484	374	18.42	16.1	15.39	6.47	7.33	5.97	16.6367	6.59	-1.33602	3.96366e-22	2.8481e-19	Scarb1	scavenger receptor class B member 1 [Ostrinia furnacalis]	Cellular Processes;Human Diseases;Human Diseases;Organismal Systems;Organismal Systems;Organismal Systems;Organismal Systems;Organismal Systems;Organismal Systems;Organismal Systems	Transport and catabolism;Infectious diseases;Endocrine and metabolic diseases;Endocrine system;Digestive system;Digestive system;Digestive system;Endocrine system;Endocrine system;Digestive system	ko04145//Phagosome;ko05160//Hepatitis C;ko04934//Cushing syndrome;ko04925//Aldosterone synthesis and secretion;ko04976//Bile secretion;ko04979//Cholesterol metabolism;ko04975//Fat digestion and absorption;ko04927//Cortisol synthesis and secretion;ko04913//Ovarian Steroidogenesis;ko04977//Vitamin digestion and absorption	K13885;K13885;K13885;K13885;K13885;K13885;K13885;K13885;K13885;K13885	GO:0031224//intrinsic component of membrane	-	GO:0048102//autophagic cell death
Unigene0012631	3189	3337	2705	1014	1332	856	184.5	173.17	153.12	59.8	76.1	51.61	170.263	62.5033	-1.44576	7.35294e-22	5.10735e-19	--	heat shock protein 27.2 [Galleria mellonella]	-	-	-	-	-	-	-
Unigene0092009	53	55	54	259	235	236	4.09	3.81	4.08	20.39	17.92	18.99	3.99333	19.1	2.25791	5.11492e-21	3.32736e-18	--	-	-	-	-	-	-	-	-
Unigene0031601	395	489	443	97	82	134	23.56	26.16	25.85	5.9	4.83	8.33	25.19	6.35333	-1.98727	3.81664e-20	2.27232e-17	--	-	-	-	-	-	-	-	-
Unigene0013674	4025	5121	3822	1828	2220	1665	311.9	355.94	289.78	144.4	169.88	134.47	319.207	149.583	-1.09354	4.02032e-20	2.3271e-17	Cyp4g15	cytochrome P450 4g15 [Ostrinia furnacalis]	-	-	-	-	-	GO:0016713//oxidoreductase activity, acting on paired donors, with incorporation or reduction of molecular oxygen, reduced iron-sulfur protein as one donor, and incorporation of one atom of oxygen;GO:0046906//tetrapyrrole binding;GO:0046914//transition metal ion binding	GO:0044710//single-organism metabolic process
Unigene0006898	79492	87182	78218	32936	45675	35251	2231.86	2195.56	2148.7	942.65	1266.36	1031.47	2192.04	1080.16	-1.02103	1.08819e-19	6.12858e-17	Cyp4g15	PREDICTED: cytochrome P450 4g15 [Plutella xylostella]	-	-	-	-	-	GO:0016713//oxidoreductase activity, acting on paired donors, with incorporation or reduction of molecular oxygen, reduced iron-sulfur protein as one donor, and incorporation of one atom of oxygen;GO:0046906//tetrapyrrole binding;GO:0046914//transition metal ion binding	GO:0008202//steroid metabolic process
Unigene0096409	10	15	10	156	121	128	0.54	0.73	0.53	8.6	6.46	7.21	0.6	7.42333	3.62903	1.47442e-19	8.08528e-17	--	odorant receptor Or2-like [Pieris rapae]	-	-	-	-	GO:0031224//intrinsic component of membrane	GO:0004888//transmembrane signaling receptor activity;GO:0005488//binding	GO:0050794//regulation of cellular process;GO:0050907//detection of chemical stimulus involved in sensory perception
Unigene0052837	3	0	1	177	154	190	0.05	0	0.01	2.73	2.3	3	0.02	2.67667	7.06429	2.8903e-19	1.54431e-16	--	endonuclease-reverse transcriptase [Bombyx mori]	-	-	-	-	-	-	-
Unigene0006447	5135	6216	6312	2384	3136	2665	131.24	142.5	157.84	62.11	79.15	70.98	143.86	70.7467	-1.02393	3.2548e-19	1.69559e-16	a10	ejaculatory bulb-specific protein 3-like [Hyposmocoma kahamanoa]	-	-	-	-	GO:0005576//extracellular region	GO:0004672//protein kinase activity	GO:0009653//anatomical structure morphogenesis;GO:0044237//cellular metabolic process;GO:0044767//single-organism developmental process;GO:0051707//response to other organism
Unigene0045489	590	559	444	133	176	131	48.37	41.11	35.62	11.12	14.25	11.19	41.7	12.1867	-1.77474	4.95117e-19	2.45649e-16	--	-	-	-	-	-	-	-	-
Unigene0089197	0	0	0	290	388	257	0	0	0	12.31	15.96	11.16	0.001	13.1433	13.682	6.62597e-19	3.21098e-16	--	olfactory receptor 1 [Antheraea pernyi]	-	-	-	-	GO:0016020//membrane	-	GO:0007606//sensory perception of chemical stimulus;GO:0050896//response to stimulus
Unigene0043887	1763	2232	2094	796	1037	757	44.37	50.39	51.57	20.42	25.77	19.86	48.7767	22.0167	-1.1476	2.74052e-18	1.29788e-15	Hn	PREDICTED: protein henna [Plutella xylostella]	Metabolism;Metabolism;Metabolism;Metabolism;Metabolism	Global and overview maps;Global and overview maps;Metabolism of cofactors and vitamins;Amino acid metabolism;Amino acid metabolism	ko01100//Metabolic pathways;ko01230//Biosynthesis of amino acids;ko00790//Folate biosynthesis;ko00360//Phenylalanine metabolism;ko00400//Phenylalanine, tyrosine and tryptophan biosynthesis	K00500;K00500;K00500;K00500;K00500	GO:0043232//intracellular non-membrane-bounded organelle	GO:0016714//oxidoreductase activity, acting on paired donors, with incorporation or reduction of molecular oxygen, reduced pteridine as one donor, and incorporation of one atom of oxygen;GO:0031406//carboxylic acid binding;GO:0046914//transition metal ion binding	GO:0006558//L-phenylalanine metabolic process;GO:0006897//endocytosis;GO:0007613//memory;GO:0042441//eye pigment metabolic process;GO:0043627//response to estrogen
Unigene0043186	4603	5314	4124	1286	2161	1542	224.05	232.01	196.41	63.81	103.87	78.22	217.49	81.9667	-1.40784	1.01302e-17	4.69095e-15	--	skin secretory protein xP2-like [Vanessa tameamea]	-	-	-	-	-	-	-
Unigene0009423	950	1129	991	262	414	239	22.96	24.47	23.43	6.45	9.88	6.02	23.62	7.45	-1.6647	1.04226e-17	4.72144e-15	--	hornerin-like [Galleria mellonella]	-	-	-	-	-	-	-
Unigene0056107	12435	14885	13126	4026	6736	4469	173.67	186.46	179.36	57.32	92.9	65.05	179.83	71.7567	-1.32545	2.48543e-17	1.10194e-14	ELOVL	PREDICTED: elongation of very long chain fatty acids protein AAEL008004 [Plutella xylostella]	Metabolism;Metabolism;Metabolism;Metabolism	Global and overview maps;Global and overview maps;Lipid metabolism;Lipid metabolism	ko01100//Metabolic pathways;ko01212//Fatty acid metabolism;ko01040//Biosynthesis of unsaturated fatty acids;ko00062//Fatty acid elongation	K10250;K10250;K10250;K10250	GO:0031224//intrinsic component of membrane	GO:0004312//fatty acid synthase activity	GO:0006633//fatty acid biosynthetic process
Unigene0015531	957	1192	829	423	410	446	14.76	16.5	12.51	6.65	6.25	7.17	14.59	6.69	-1.1249	1.47959e-16	6.42328e-14	--	-	-	-	-	-	-	-	-
Unigene0006129	258	279	342	52	82	55	12.75	12.37	16.54	2.62	4	2.83	13.8867	3.15	-2.14028	3.19874e-16	1.36032e-13	--	odorant receptor 3 [Cydia pomonella]	-	-	-	-	-	-	-
Unigene0027129	220	192	254	40	53	32	9.28	7.27	10.49	1.72	2.21	1.41	9.01333	1.78	-2.34018	1.60824e-15	6.44473e-13	--	odorant receptor 5 [Ostrinia nubilalis]	-	-	-	-	-	-	-
Unigene0022381	1	0	0	309	274	234	0.05	0	0	15.37	13.2	11.9	0.0166667	13.49	9.66071	1.86721e-15	7.34129e-13	--	odorant receptor [Eogystia hippophaecolus]	-	-	-	-	-	-	-
Unigene0010211	139	111	120	8	14	15	13.98	10.02	11.81	0.82	1.39	1.57	11.9367	1.26	-3.2439	2.65818e-15	1.00711e-12	--	-	-	-	-	-	-	-	-
Unigene0036674	89	198	214	17	13	6	12.39	24.73	29.15	2.41	1.79	0.87	22.09	1.69	-3.7083	4.24505e-15	1.57961e-12	CP12	flexible cuticle protein 12-like [Sitophilus oryzae]	-	-	-	-	-	GO:0005214//structural constituent of chitin-based cuticle	-
Unigene0072742	1	0	0	225	280	217	0.03	0	0	7.41	8.93	7.3	0.01	7.88	9.62205	7.38173e-15	2.69861e-12	--	odorant receptor [Eogystia hippophaecolus]	-	-	-	-	-	-	-
Unigene0080751	1	4	6	80	98	88	0.02	0.08	0.13	1.82	2.16	2.05	0.0766667	2.01	4.71245	1.61224e-14	5.6942e-12	--	collagen alpha-2(I) chain-like [Bombyx mandarina]	Organismal Systems;Organismal Systems;Human Diseases;Human Diseases;Organismal Systems	Immune system;Endocrine system;Infectious diseases;Endocrine and metabolic diseases;Digestive system	ko04611//Platelet activation;ko04926//Relaxin signaling pathway;ko05146//Amoebiasis;ko04933//AGE-RAGE signaling pathway in diabetic complications;ko04974//Protein digestion and absorption	K19720;K19720;K19720;K19720;K19720	-	-	-
Unigene0055911	12	18	26	166	113	180	0.22	0.29	0.46	3.07	2.02	3.4	0.323333	2.83	3.12971	1.66255e-14	5.77405e-12	--	-	-	-	-	-	-	-	-
Unigene0042203	1805	2255	1422	543	832	531	67.21	75.31	51.81	20.61	30.59	20.61	64.7767	23.9367	-1.43625	4.30329e-14	1.47003e-11	--	solute carrier family 46 member 3-like [Bombyx mandarina]	-	-	-	-	GO:0032991//macromolecular complex;GO:0044444//cytoplasmic part	-	GO:0006412//translation
Unigene0057250	76	92	79	247	289	396	5.89	6.39	5.99	19.51	22.12	31.98	6.09	24.5367	2.01043	8.23598e-14	2.72415e-11	--	-	-	-	-	-	-	-	-
Unigene0096695	1255	1575	1348	383	639	329	57.03	64.2	59.94	17.74	28.68	15.58	60.39	20.6667	-1.547	1.25721e-13	4.0934e-11	shf	protein shifted isoform X1 [Vanessa tameamea]	Environmental Information Processing	Signal transduction	ko04310//Wnt signaling pathway	K01691	GO:0031012//extracellular matrix	GO:0005488//binding	GO:0008038//neuron recognition;GO:0008589//regulation of smoothened signaling pathway;GO:0016055//Wnt signaling pathway
Unigene0041179	313	348	308	127	132	110	6.69	6.68	6.45	2.77	2.79	2.45	6.60667	2.67	-1.30708	1.71274e-13	5.49078e-11	--	-	-	-	-	-	-	-	-
Unigene0013864	130	165	128	32	25	19	2.57	2.92	2.47	0.64	0.49	0.39	2.65333	0.506667	-2.3887	2.46001e-13	7.65101e-11	--	A disintegrin and metalloproteinase with thrombospondin motifs 16-like [Hyposmocoma kahamanoa]	-	-	-	-	-	GO:0005488//binding;GO:0016787//hydrolase activity	GO:0003006//developmental process involved in reproduction;GO:0032501//multicellular organismal process;GO:0044702//single organism reproductive process;GO:0044763//single-organism cellular process;GO:0044767//single-organism developmental process;GO:0048856//anatomical structure development
Unigene0039430	2125	1768	2266	986	749	565	85.01	63.44	88.69	40.21	29.59	23.55	79.0467	31.1167	-1.34502	3.27267e-13	1.00288e-10	UGT2B31	PREDICTED: UDP-glucuronosyltransferase 2B7-like [Plutella xylostella]	Metabolism;Metabolism;Metabolism;Metabolism;Human Diseases;Metabolism;Metabolism;Metabolism;Metabolism;Metabolism	Global and overview maps;Xenobiotics biodegradation and metabolism;Xenobiotics biodegradation and metabolism;Metabolism of cofactors and vitamins;Cancers;Xenobiotics biodegradation and metabolism;Metabolism of cofactors and vitamins;Carbohydrate metabolism;Carbohydrate metabolism;Lipid metabolism	ko01100//Metabolic pathways;ko00983//Drug metabolism - other enzymes;ko00980//Metabolism of xenobiotics by cytochrome P450;ko00830//Retinol metabolism;ko05204//Chemical carcinogenesis;ko00982//Drug metabolism - cytochrome P450;ko00860//Porphyrin and chlorophyll metabolism;ko00040//Pentose and glucuronate interconversions;ko00053//Ascorbate and aldarate metabolism;ko00140//Steroid hormone biosynth…	K00699;K00699;K00699;K00699;K00699;K00699;K00699;K00699;K00699;K00699	-	GO:0016757//transferase activity, transferring glycosyl groups	-
Unigene0079563	324	395	280	101	128	90	10.94	11.96	9.25	3.48	4.27	3.17	10.7167	3.64	-1.55785	4.65453e-13	1.36607e-10	Or13a	odorant receptor [Dendrolimus houi]	-	-	-	-	-	-	-
Unigene0076845	70	92	101	1	3	0	3.11	3.67	4.4	0.05	0.13	0	3.72667	0.06	-5.95678	8.56413e-13	2.44465e-10	Or92a	olfactory receptor 14 [Heortia vitessoides]	-	-	-	-	-	-	-
Unigene0006630	152	416	224	21	45	38	6.31	15.48	9.09	0.89	1.84	1.64	10.2933	1.45667	-2.82097	1.265e-12	3.56217e-10	--	leech-derived tryptase inhibitor C-like [Ostrinia furnacalis]	-	-	-	-	-	-	-
Unigene0036424	697	930	761	178	331	155	47.4	56.73	50.64	12.34	22.23	10.99	51.59	15.1867	-1.76429	1.79565e-12	4.98904e-10	fabG	PREDICTED: uncharacterized oxidoreductase SSP0419-like [Amyelois transitella]	-	-	-	-	-	-	-
Unigene0023093	410	494	376	134	191	137	32.71	35.35	29.35	10.9	15.05	11.39	32.47	12.4467	-1.38335	2.36488e-12	6.48413e-10	--	seminal fluid protein HACP044 [Danaus plexippus plexippus]	-	-	-	-	-	-	-
Unigene0007597	68	102	75	7	5	9	2.01	2.7	2.17	0.21	0.15	0.28	2.29333	0.213333	-3.42626	3.8794e-12	1.04986e-09	--	uncharacterized protein LOC113400004 [Vanessa tameamea]	-	-	-	-	-	-	-
Unigene0079402	299	356	317	121	147	123	5.68	6.07	5.9	2.34	2.76	2.44	5.88333	2.51333	-1.22703	8.94952e-12	2.36064e-09	--	galactan beta-1,4-galactosyltransferase GALS1-like [Trichoplusia ni]	-	-	-	-	-	-	-
Unigene0098935	194	227	116	33	41	26	3.93	4.12	2.3	0.68	0.82	0.55	3.45	0.683333	-2.33593	1.71959e-11	4.4238e-09	wat	PREDICTED: fatty acyl-CoA reductase 1-like [Plutella xylostella]	Organismal Systems;Cellular Processes	Aging;Transport and catabolism	ko04212//Longevity regulating pathway - worm;ko04146//Peroxisome	K13356;K13356	-	-	-
Unigene0054779	90	72	47	2	3	3	4.32	3.1	2.21	0.1	0.14	0.15	3.21	0.13	-4.62599	2.51234e-11	6.30748e-09	GRAMD1A	GRAM domain-containing protein 1B-like isoform X3 [Helicoverpa armigera]	-	-	-	-	-	-	-
Unigene0099155	942	512	619	190	243	176	11.68	5.7	7.51	2.4	2.98	2.27	8.29667	2.55	-1.70203	3.84348e-11	9.10118e-09	Mdr49	multidrug resistance protein homolog 49-like [Bombyx mandarina]	Human Diseases;Human Diseases;Organismal Systems;Environmental Information Processing	Cancers;Cancers;Digestive system;Membrane transport	ko05206//MicroRNAs in cancer;ko05226//Gastric cancer;ko04976//Bile secretion;ko02010//ABC transporters	K05658;K05658;K05658;K05658	-	-	-
Unigene0016205	348	379	330	114	164	116	27.47	26.83	25.49	9.17	12.78	9.54	26.5967	10.4967	-1.34131	4.00721e-11	9.38227e-09	--	-	-	-	-	-	-	-	-
Unigene0012875	0	0	0	42	81	72	0	0	0	1.41	2.63	2.47	0.001	2.17	11.0835	6.70279e-11	1.50963e-08	--	odorant receptor [Eogystia hippophaecolus]	-	-	-	-	-	-	-
Unigene0074457	1758	1836	1640	682	1036	680	61.99	58.07	56.58	24.51	36.07	24.99	58.88	28.5233	-1.04564	6.7375e-11	1.50963e-08	--	histone-lysine N-methyltransferase 2B-like, partial [Ostrinia furnacalis]	-	-	-	-	-	-	-
Unigene0026800	799	1045	1227	510	484	429	15.87	18.62	23.85	10.33	9.5	8.88	19.4467	9.57	-1.02293	7.85925e-11	1.74225e-08	CG5065	PREDICTED: fatty acyl-CoA reductase 1-like isoform X1 [Papilio xuthus]	Organismal Systems;Cellular Processes	Aging;Transport and catabolism	ko04212//Longevity regulating pathway - worm;ko04146//Peroxisome	K13356;K13356	-	-	-
Unigene0030834	400	401	359	139	187	125	14.22	12.79	12.49	5.04	6.57	4.63	13.1667	5.41333	-1.2823	1.29217e-10	2.80482e-08	ace-1	esterase E4-like [Bombyx mandarina]	-	-	-	-	-	-	-
Unigene0046249	0	0	1	92	77	98	0	0	0.03	3.07	2.49	3.34	0.01	2.96667	8.2127	1.7775e-10	3.77954e-08	--	-	-	-	-	-	-	-	-
Unigene0047974	162	177	181	7	33	5	14.69	14.39	16.05	0.65	2.95	0.47	15.0433	1.35667	-3.47099	2.62407e-10	5.46803e-08	--	transposase, partial [Helicoverpa zea]	-	-	-	-	-	-	-
Unigene0011422	687	575	577	164	292	179	38.72	29.07	31.82	9.42	16.25	10.51	33.2033	12.06	-1.4611	3.46572e-10	7.08026e-08	GST1	glutathione S-transferase 1 [Manduca sexta]	Metabolism;Human Diseases;Human Diseases;Human Diseases;Metabolism;Organismal Systems;Human Diseases;Metabolism;Human Diseases;Metabolism;Metabolism	Global and overview maps;Cancers;Cardiovascular diseases;Cancers;Xenobiotics biodegradation and metabolism;Aging;Drug resistance;Xenobiotics biodegradation and metabolism;Cancers;Xenobiotics biodegradation and metabolism;Metabolism of other amino acids	ko01100//Metabolic pathways;ko05200//Pathways in cancer;ko05418//Fluid shear stress and atherosclerosis;ko05225//Hepatocellular carcinoma;ko00983//Drug metabolism - other enzymes;ko04212//Longevity regulating pathway - worm;ko01524//Platinum drug resistance;ko00980//Metabolism of xenobiotics by cytochrome P450;ko05204//Chemical carcinogenesis;ko00982//Drug metabolism - cytochrome P450;ko00480//Gl…	K00799;K00799;K00799;K00799;K00799;K00799;K00799;K00799;K00799;K00799;K00799	-	GO:0016765//transferase activity, transferring alkyl or aryl (other than methyl) groups	GO:0006790//sulfur compound metabolic process;GO:0006950//response to stress
Unigene0084417	67	106	119	17	15	13	2.43	3.45	4.22	0.63	0.54	0.49	3.36667	0.553333	-2.6051	4.36363e-10	8.65994e-08	--	alpha-tocopherol transfer protein-like [Danaus plexippus plexippus]	-	-	-	-	-	-	-
Unigene0084811	230	323	296	125	109	103	6.01	7.57	7.57	3.33	2.81	2.8	7.05	2.98	-1.24231	5.51982e-10	1.08511e-07	pol	odorant receptor 46a-like [Spodoptera litura]	-	-	-	-	-	-	-
Unigene0089487	312	143	297	29	41	60	27.02	11.11	25.16	2.56	3.51	5.41	21.0967	3.82667	-2.46285	5.58472e-10	1.08752e-07	Pglyrp2	peptidoglycan-recognition protein LB-like [Galleria mellonella]	Organismal Systems	Immune system	ko04624//Toll and Imd signaling pathway	K01446	GO:0016020//membrane	GO:0005539//glycosaminoglycan binding;GO:0016811//hydrolase activity, acting on carbon-nitrogen (but not peptide) bonds, in linear amides	GO:0000270//peptidoglycan metabolic process;GO:0001818//negative regulation of cytokine production;GO:0002698//negative regulation of immune effector process;GO:0002832//negative regulation of response to biotic stimulus;GO:0006955//immune response;GO:0031347//regulation of defense response;GO:0042742//defense response to bacterium;GO:0044116//growth of symbiont involved in interaction with host;…
Unigene0013123	58	102	98	2	12	3	1.76	2.77	2.9	0.06	0.36	0.09	2.47667	0.17	-3.86479	8.02031e-10	1.51934e-07	--	hypothetical protein B5V51_7864 [Heliothis virescens]	-	-	-	-	-	-	-
Unigene0080224	0	0	0	34	60	51	0	0	0	2.81	4.81	4.31	0.001	3.97667	11.9573	1.16441e-09	2.18595e-07	--	uncharacterized protein LOC116774109 [Danaus plexippus plexippus]	-	-	-	-	-	-	-
Unigene0000319	2950	2058	1822	324	400	132	119.63	74.86	72.29	13.39	16.02	5.58	88.9267	11.6633	-2.93064	1.98722e-09	3.66458e-07	--	uncharacterized protein LOC110378285 [Helicoverpa armigera]	-	-	-	-	-	-	-
Unigene0024790	376	365	301	150	165	122	6.39	5.56	5.01	2.6	2.77	2.16	5.65333	2.51	-1.17141	2.17047e-09	3.9674e-07	4cl2	4-coumarate--CoA ligase 1-like [Trichoplusia ni]	Metabolism;Metabolism	Global and overview maps;Metabolism of cofactors and vitamins	ko01100//Metabolic pathways;ko00130//Ubiquinone and other terpenoid-quinone biosynthesis	K01904;K01904	-	GO:0004497//monooxygenase activity;GO:0015645//fatty acid ligase activity;GO:0016408//C-acyltransferase activity	GO:0035337//fatty-acyl-CoA metabolic process
Unigene0085691	52	91	36	2	4	1	4.66	7.31	3.15	0.18	0.35	0.09	5.04	0.206667	-4.60805	3.02051e-09	5.25652e-07	GILT	GILT-like protein 2 [Vanessa tameamea]	-	-	-	-	GO:0005737//cytoplasm;GO:0043231//intracellular membrane-bounded organelle	-	GO:0002376//immune system process;GO:0044699//single-organism process;GO:0050789//regulation of biological process
Unigene0089616	0	1	1	11	251	156	0	0.13	0.15	1.69	37.26	24.44	0.0933333	21.13	7.82268	3.02708e-09	5.25652e-07	Scgb1a1	uteroglobin precursor [Mus musculus]	-	-	-	-	GO:0005783//endoplasmic reticulum;GO:0031988//membrane-bounded vesicle;GO:0044421//extracellular region part	GO:0004859//phospholipase inhibitor activity;GO:0008289//lipid binding;GO:0097159//organic cyclic compound binding	GO:0000302//response to reactive oxygen species;GO:0001818//negative regulation of cytokine production;GO:0002237//response to molecule of bacterial origin;GO:0006357//regulation of transcription from RNA polymerase II promoter;GO:0007275//multicellular organism development;GO:0009892//negative regulation of metabolic process;GO:0010035//response to inorganic substance;GO:0031347//regulation of d…
Unigene0006470	0	0	0	37	50	39	0	0	0	1.91	2.49	2.05	0.001	2.15	11.0701	3.42671e-09	5.90131e-07	--	odorant receptor [Eogystia hippophaecolus]	-	-	-	-	-	-	-
Unigene0016107	26	32	26	114	102	103	2.21	2.44	2.16	9.86	8.55	9.11	2.27	9.17333	2.01475	5.04032e-09	8.47018e-07	--	PREDICTED: odorant receptor 30a-like [Plutella xylostella]	-	-	-	-	-	-	-
Unigene0038473	2	1	2	69	38	43	0.09	0.04	0.09	3.18	1.7	2.03	0.0733333	2.30333	4.97311	6.38025e-09	1.03869e-06	--	-	-	-	-	-	-	-	-
Unigene0096893	118	25	63	1	1	2	24.85	4.72	12.98	0.21	0.21	0.44	14.1833	0.286667	-5.62868	6.50031e-09	1.05003e-06	CECA	hyphancin-3F-like [Hyposmocoma kahamanoa]	Organismal Systems	Immune system	ko04624//Toll and Imd signaling pathway	K20696	-	-	GO:0006952//defense response;GO:0009617//response to bacterium
Unigene0097917	548	538	465	212	274	159	10.91	9.61	9.06	4.3	5.39	3.3	9.86	4.33	-1.18722	7.18375e-09	1.1515e-06	Abcg1	ATP-binding cassette sub-family G member 4-like [Helicoverpa armigera]	Environmental Information Processing	Membrane transport	ko02010//ABC transporters	K05680	-	GO:0016787//hydrolase activity	GO:0006897//endocytosis
Unigene0086202	233	74	80	15	16	9	21.06	6	7.08	1.38	1.43	0.85	11.38	1.22	-3.22155	8.66526e-09	1.35764e-06	PGRP	PREDICTED: peptidoglycan recognition protein-like [Papilio machaon]	Organismal Systems	Immune system	ko04624//Toll and Imd signaling pathway	K01446	-	-	-
Unigene0017155	802	558	704	347	193	231	26.02	16.24	22.35	11.48	6.18	7.81	21.5367	8.49	-1.34296	1.12949e-08	1.74343e-06	PPAE	PREDICTED: serine protease easter-like [Papilio xuthus]	-	-	-	-	-	GO:0004175//endopeptidase activity	GO:0009798//axis specification;GO:0016485//protein processing;GO:0050896//response to stimulus
Unigene0056410	1232	1802	1066	489	692	672	178.49	234.18	151.11	72.22	99.01	101.47	187.927	90.9	-1.04782	1.16059e-08	1.77364e-06	--	-	-	-	-	-	-	-	-
Unigene0053380	643	228	344	63	118	81	7.47	2.38	3.91	0.75	1.35	0.98	4.58667	1.02667	-2.15948	2.45281e-08	3.67709e-06	ADA2	adenosine deaminase 2-like [Manduca sexta]	Metabolism;Metabolism	Global and overview maps;Nucleotide metabolism	ko01100//Metabolic pathways;ko00230//Purine metabolism	K19572;K19572	-	-	-
Unigene0036613	732	539	293	67	174	122	40.55	26.78	15.88	3.78	9.52	7.04	27.7367	6.78	-2.03244	3.6816e-08	5.34425e-06	--	clavesin-2-like [Helicoverpa armigera]	-	-	-	-	-	-	-
Unigene0022492	15	19	26	91	96	79	0.81	0.93	1.38	5.04	5.15	4.47	1.04	4.88667	2.23227	6.0122e-08	8.46502e-06	Or71a	odorant receptor [Eogystia hippophaecolus]	-	-	-	-	-	-	-
Unigene0008011	758	989	792	291	494	247	41.52	48.59	42.44	16.25	26.72	14.1	44.1833	19.0233	-1.21573	7.05594e-08	9.80211e-06	--	PREDICTED: circadian clock-controlled protein-like [Amyelois transitella]	-	-	-	-	-	-	-
Unigene0062070	51	46	35	3	0	1	1.59	1.29	1.07	0.1	0	0.03	1.31667	0.0433333	-4.92527	7.72075e-08	1.05845e-05	SPARC	PREDICTED: SPARC isoform X1 [Bos mutus]	-	-	-	-	GO:0030667//secretory granule membrane;GO:0034774//secretory granule lumen;GO:0044420//extracellular matrix component;GO:0044421//extracellular region part;GO:0044428//nuclear part	GO:0032403//protein complex binding;GO:0046872//metal ion binding	GO:0001101//response to acid chemical;GO:0001501//skeletal system development;GO:0001775//cell activation;GO:0001936//regulation of endothelial cell proliferation;GO:0002237//response to molecule of bacterial origin;GO:0006887//exocytosis;GO:0006897//endocytosis;GO:0007599//hemostasis;GO:0009611//response to wounding;GO:0009628//response to abiotic stimulus;GO:0010038//response to metal ion;GO:00…
Unigene0098178	516	667	700	137	313	124	37.14	43.06	49.3	10.05	22.25	9.3	43.1667	13.8667	-1.6383	7.88745e-08	1.07424e-05	TRYP3	trypsin-3-like [Ostrinia furnacalis]	-	-	-	-	-	GO:0016787//hydrolase activity	-
Unigene0020078	10	14	12	65	83	55	0.49	0.61	0.57	3.22	3.99	2.79	0.556667	3.33333	2.58208	8.73257e-08	1.16647e-05	Or85c	odorant receptor 85c-like [Vanessa tameamea]	-	-	-	-	-	-	-
Unigene0008302	9	6	2	57	125	38	0.59	0.35	0.13	3.8	8.08	2.59	0.356667	4.82333	3.75738	1.14331e-07	1.51747e-05	fabG	L-xylulose reductase-like [Manduca sexta]	-	-	-	-	-	-	-
Unigene0007033	1374	1413	638	372	514	261	29.02	26.77	13.19	8.01	10.72	5.75	22.9933	8.16	-1.49457	1.22378e-07	1.60385e-05	--	-	-	-	-	-	-	-	-
Unigene0005464	126	144	181	381	277	445	1.99	2.04	2.8	6.14	4.33	7.34	2.27667	5.93667	1.38273	1.74337e-07	2.24248e-05	--	odorant binding protein 12 [Grapholita molesta]	-	-	-	-	-	-	-
Unigene0030188	1769	420	822	4	20	48	109.34	23.29	49.71	0.25	1.22	3.09	60.78	1.52	-5.32145	2.24316e-07	2.78231e-05	LEB4	PREDICTED: lebocin-4-like [Amyelois transitella]	-	-	-	-	GO:0044421//extracellular region part	-	GO:0009620//response to fungus;GO:0042742//defense response to bacterium
Unigene0009506	592	685	551	163	335	251	15.44	16.02	14.06	4.33	8.63	6.82	15.1733	6.59333	-1.20246	2.65565e-07	3.21735e-05	Gld	glucose dehydrogenase [FAD, quinone]-like [Helicoverpa armigera]	-	-	-	-	-	GO:0003824//catalytic activity	GO:0008152//metabolic process
Unigene0049750	68	109	36	9	8	10	3.97	5.71	2.06	0.54	0.46	0.61	3.91333	0.536667	-2.8663	2.78487e-07	3.31606e-05	yxbG	PREDICTED: 3-oxoacyl-[acyl-carrier-protein] reductase FabG-like [Papilio machaon]	-	-	-	-	-	-	-
Unigene0046168	362	252	365	143	107	140	6.64	4.15	6.55	2.67	1.94	2.68	5.78	2.43	-1.25011	2.85274e-07	3.37757e-05	--	nose resistant to fluoxetine protein 6-like [Manduca sexta]	-	-	-	-	-	-	-
Unigene0099076	62	34	27	308	462	77	8.13	4	3.46	41.18	59.83	10.52	5.19667	37.1767	2.83874	3.64811e-07	4.27075e-05	--	leucine-rich repeat extensin-like protein 6 [Hyposmocoma kahamanoa]	-	-	-	-	-	-	-
Unigene0077608	183	265	181	64	98	73	4.29	5.57	4.15	1.53	2.27	1.78	4.67	1.86	-1.32812	3.99469e-07	4.65036e-05	--	PREDICTED: venom peptide BmKAPI-like [Amyelois transitella]	-	-	-	-	-	-	-
Unigene0017051	4	2	0	47	46	30	0.18	0.08	0	2.15	2.04	1.41	0.0866667	1.86667	4.42884	4.27463e-07	4.94859e-05	--	uncharacterized protein LOC113230565 [Hyposmocoma kahamanoa]	-	-	-	-	-	-	-
Unigene0012590	233	272	216	62	118	55	7.74	8.11	7.02	2.1	3.87	1.9	7.62333	2.62333	-1.53902	4.62763e-07	5.32766e-05	Cyp304a1	cytochrome p450 CYP304F1 [Spodoptera exigua]	-	-	-	-	-	GO:0016491//oxidoreductase activity	-
Unigene0030330	130	105	90	8	29	23	3.55	2.57	2.41	0.22	0.78	0.66	2.84333	0.553333	-2.36136	5.08701e-07	5.79252e-05	TUBB5	PREDICTED: tubulin beta chain isoform X1 [Jaculus jaculus]	Human Diseases;Human Diseases;Human Diseases;Cellular Processes;Cellular Processes	Neurodegenerative diseases;Neurodegenerative diseases;Infectious diseases;Transport and catabolism;Cellular community - eukaryotes	ko05010//Alzheimer disease;ko05016//Huntington disease;ko05130//Pathogenic Escherichia coli infection;ko04145//Phagosome;ko04540//Gap junction	K07375;K07375;K07375;K07375;K07375	GO:0005635//nuclear envelope;GO:0015630//microtubule cytoskeleton;GO:0031988//membrane-bounded vesicle;GO:0033267//axon part;GO:0035770//ribonucleoprotein granule;GO:0043234//protein complex;GO:0044297//cell body;GO:0044444//cytoplasmic part	GO:0003723//RNA binding;GO:0005198//structural molecule activity;GO:0017111//nucleoside-triphosphatase activity;GO:0032550//purine ribonucleoside binding;GO:0042287//MHC protein binding;GO:0044389//ubiquitin-like protein ligase binding	GO:0001909//leukocyte mediated cytotoxicity;GO:0006458//'de novo' protein folding;GO:0043623//cellular protein complex assembly;GO:0044772//mitotic cell cycle phase transition;GO:1902582//single-organism intracellular transport
Unigene0065557	568	90	390	12	23	26	61.13	8.69	41.07	1.32	2.44	2.92	36.9633	2.22667	-4.05314	5.536e-07	6.26952e-05	CECA	cecropin-like [Pieris rapae]	Organismal Systems	Immune system	ko04624//Toll and Imd signaling pathway	K20696	-	-	GO:0001906//cell killing;GO:0006952//defense response;GO:0009617//response to bacterium;GO:0009620//response to fungus
Unigene0052358	165	202	178	87	74	78	4.08	4.48	4.31	2.19	1.81	2.01	4.29	2.00333	-1.09858	5.62257e-07	6.33315e-05	--	-	-	-	-	-	-	-	-
Unigene0042253	4095	6298	3822	17137	18503	8933	218.12	300.89	199.18	930.48	973.22	495.88	239.397	799.86	1.74034	6.10368e-07	6.76535e-05	--	chemosensory protein 10 [Heortia vitessoides]	-	-	-	-	-	-	GO:0050794//regulation of cellular process
Unigene0005943	215	277	200	51	103	36	2.24	2.58	2.04	0.54	1.06	0.39	2.28667	0.663333	-1.78544	6.32634e-07	6.91556e-05	SETMAR	proteoglycan 4-like [Manduca sexta]	-	-	-	-	-	-	-
Unigene0017914	66	88	93	209	191	171	2.4	2.88	3.32	7.76	6.87	6.49	2.86667	7.04	1.2962	6.5213e-07	7.07765e-05	cfap298-a	PREDICTED: UPF0769 protein C21orf59 homolog [Amyelois transitella]	-	-	-	-	GO:0043231//intracellular membrane-bounded organelle;GO:0044444//cytoplasmic part	-	-
Unigene0022382	0	0	1	46	37	27	0	0	0.04	2.01	1.57	1.21	0.0133333	1.59667	6.90388	6.63039e-07	7.15876e-05	--	odorant receptor [Eogystia hippophaecolus]	-	-	-	-	-	-	-
Unigene0002467	6	19	3	178	87	38	0.74	2.09	0.36	22.29	10.55	4.86	1.06333	12.5667	3.56294	8.67386e-07	9.17492e-05	--	uncharacterized protein LOC111365135 [Spodoptera litura]	-	-	-	-	-	-	-
Unigene0047266	133	163	127	61	40	28	3.51	3.86	3.28	1.64	1.04	0.77	3.55	1.15	-1.62619	8.79969e-07	9.21447e-05	Acy1a	aminoacylase-1-like isoform X2 [Spodoptera litura]	Metabolism;Metabolism;Metabolism;Metabolism	Global and overview maps;Global and overview maps;Global and overview maps;Amino acid metabolism	ko01100//Metabolic pathways;ko01230//Biosynthesis of amino acids;ko01210//2-Oxocarboxylic acid metabolism;ko00220//Arginine biosynthesis	K14677;K14677;K14677;K14677	GO:0005737//cytoplasm;GO:0031988//membrane-bounded vesicle	GO:0016787//hydrolase activity	GO:0043170//macromolecule metabolic process;GO:0044237//cellular metabolic process;GO:0044710//single-organism metabolic process
Unigene0014148	35	68	51	0	7	1	2.87	4.99	4.09	0	0.57	0.09	3.98333	0.22	-4.1784	9.1362e-07	9.519e-05	--	uncharacterized protein LOC114365027 [Ostrinia furnacalis]	-	-	-	-	-	-	-
Unigene0027994	61	60	54	12	13	7	5.27	4.65	4.56	1.06	1.11	0.63	4.82667	0.933333	-2.37056	1.03299e-06	0.000105517	GGCT	gamma-glutamylcyclotransferase-like [Trichoplusia ni]	Metabolism;Metabolism	Global and overview maps;Metabolism of other amino acids	ko01100//Metabolic pathways;ko00480//Glutathione metabolism	K00682;K00682	-	GO:0016746//transferase activity, transferring acyl groups	GO:0006959//humoral immune response;GO:0044237//cellular metabolic process;GO:0044763//single-organism cellular process
Unigene0074886	88	67	83	4	20	12	3.41	2.33	3.15	0.16	0.77	0.49	2.96333	0.473333	-2.64629	1.1762e-06	0.000119559	ENO1	alpha-enolase isoform X1 [Theropithecus gelada]	Metabolism;Metabolism;Metabolism;Environmental Information Processing;Metabolism;Genetic Information Processing	Global and overview maps;Global and overview maps;Global and overview maps;Signal transduction;Carbohydrate metabolism;Folding, sorting and degradation	ko01100//Metabolic pathways;ko01200//Carbon metabolism;ko01230//Biosynthesis of amino acids;ko04066//HIF-1 signaling pathway;ko00010//Glycolysis / Gluconeogenesis;ko03018//RNA degradation	K01689;K01689;K01689;K01689;K01689;K01689	GO:0019898//extrinsic component of membrane;GO:0031988//membrane-bounded vesicle;GO:0042995//cell projection;GO:0043231//intracellular membrane-bounded organelle;GO:0044421//extracellular region part;GO:0044445//cytosolic part;GO:0044449//contractile fiber part;GO:0044456//synapse part	GO:0001071//nucleic acid binding transcription factor activity;GO:0003712//transcription cofactor activity;GO:0003723//RNA binding;GO:0016836//hydro-lyase activity;GO:0046872//metal ion binding;GO:0046983//protein dimerization activity	GO:0001101//response to acid chemical;GO:0001558//regulation of cell growth;GO:0006007//glucose catabolic process;GO:0006090//pyruvate metabolic process;GO:0006357//regulation of transcription from RNA polymerase II promoter;GO:0043009//chordate embryonic development;GO:0044093//positive regulation of molecular function;GO:0051707//response to other organism
Unigene0020032	96	132	153	41	47	37	3.2	3.94	4.99	1.39	1.55	1.28	4.04333	1.40667	-1.52326	1.20955e-06	0.000122352	PKNOX2	homeobox protein PKNOX2-like [Vanessa tameamea]	-	-	-	-	GO:0005856//cytoskeleton;GO:0043231//intracellular membrane-bounded organelle	GO:0003677//DNA binding;GO:0003779//actin binding	GO:0006355//regulation of transcription, DNA-templated
Unigene0066217	4	1	1	37	30	40	0.12	0.03	0.03	1.12	0.88	1.24	0.06	1.08	4.16993	1.27465e-06	0.000127698	--	collagen alpha-1(I) chain [Bombyx mori]	Organismal Systems;Organismal Systems;Human Diseases;Human Diseases;Organismal Systems	Immune system;Endocrine system;Infectious diseases;Endocrine and metabolic diseases;Digestive system	ko04611//Platelet activation;ko04926//Relaxin signaling pathway;ko05146//Amoebiasis;ko04933//AGE-RAGE signaling pathway in diabetic complications;ko04974//Protein digestion and absorption	K19720;K19720;K19720;K19720;K19720	-	-	-
Unigene0001782	174	209	189	426	291	427	6.66	7.17	7.08	16.62	11	17.03	6.97	14.8833	1.09447	1.28663e-06	0.000128281	--	-	-	-	-	-	-	-	-
Unigene0075236	259	252	152	395	570	539	4.58	4	2.63	7.12	9.95	9.93	3.73667	9	1.26817	1.32422e-06	0.000130778	--	WW domain-containing protein C660.06 isoform X2 [Trichoplusia ni]	-	-	-	-	-	-	-
Unigene0010820	80	69	57	19	7	6	5.36	4.15	3.74	1.3	0.46	0.42	4.41667	0.726667	-2.60359	1.38087e-06	0.000135092	--	Ommochrome-binding protein [Operophtera brumata]	-	-	-	-	-	-	-
Unigene0043357	53	71	38	9	9	8	1.58	1.9	1.11	0.27	0.27	0.25	1.53	0.263333	-2.53857	1.46283e-06	0.000141779	--	-	-	-	-	-	-	-	-
Unigene0029331	326	50	82	11	16	23	14.18	1.95	3.49	0.49	0.69	1.04	6.54	0.74	-3.14369	1.62919e-06	0.00015573	--	PREDICTED: uncharacterized 30.3 kDa protein-like [Papilio xuthus]	-	-	-	-	-	-	-
Unigene0033105	837	1050	908	282	598	316	22.79	25.65	24.19	7.83	16.08	8.97	24.21	10.96	-1.14336	1.93974e-06	0.000182074	wat	fatty acyl reductase [Spodoptera exigua]	Organismal Systems;Cellular Processes	Aging;Transport and catabolism	ko04212//Longevity regulating pathway - worm;ko04146//Peroxisome	K13356;K13356	-	-	-
Unigene0088130	1	0	0	3	90	71	0.09	0	0	0.27	7.81	6.5	0.03	4.86	7.33985	2.59529e-06	0.000239295	Sftpc	pulmonary surfactant-associated protein C [Mus musculus]	-	-	-	-	GO:0005770//late endosome;GO:0042599//lamellar body;GO:0044421//extracellular region part	GO:0046983//protein dimerization activity	GO:0001101//response to acid chemical;GO:0002237//response to molecule of bacterial origin;GO:0009612//response to mechanical stimulus;GO:0009746//response to hexose;GO:0031960//response to corticosteroid;GO:0033273//response to vitamin;GO:0034097//response to cytokine;GO:0034614//cellular response to reactive oxygen species;GO:0042592//homeostatic process;GO:0044707//single-multicellular organis…
Unigene0089947	153	399	106	34	65	37	8.22	19.23	5.57	1.86	3.45	2.07	11.0067	2.46	-2.16165	2.61154e-06	0.000239733	--	-	-	-	-	-	-	-	-
Unigene0024395	20	167	23	4	4	2	1.66	12.43	1.87	0.34	0.33	0.17	5.32	0.28	-4.24793	2.78925e-06	0.000254129	SDR-1	farnesol dehydrogenase-like [Vanessa tameamea]	Metabolism;Metabolism	Metabolism of terpenoids and polyketides;Metabolism of terpenoids and polyketides	ko00900//Terpenoid backbone biosynthesis;ko00981//Insect hormone biosynthesis	K15890;K15890	-	GO:0016616//oxidoreductase activity, acting on the CH-OH group of donors, NAD or NADP as acceptor	GO:0006716//juvenile hormone metabolic process;GO:0030154//cell differentiation
Unigene0097540	1	170	80	0	1	1	0.11	16.78	8.62	0	0.11	0.11	8.50333	0.0733333	-6.85742	2.79276e-06	0.000254129	PROLM25	-	-	-	-	-	-	-	-
Unigene0094200	1194	73	265	2	11	14	45.69	2.51	9.92	0.08	0.42	0.56	19.3733	0.353333	-5.7769	3.5151e-06	0.000314367	CECA	cecropin-like [Pieris rapae]	Organismal Systems	Immune system	ko04624//Toll and Imd signaling pathway	K20696	-	-	GO:0001906//cell killing;GO:0006952//defense response;GO:0009617//response to bacterium;GO:0009620//response to fungus
Unigene0069122	104	92	80	4	27	12	5.01	3.98	3.77	0.2	1.28	0.6	4.25333	0.693333	-2.61697	4.07101e-06	0.00035794	RDH13	retinol dehydrogenase 11-like [Bicyclus anynana]	Metabolism;Metabolism	Global and overview maps;Metabolism of cofactors and vitamins	ko01100//Metabolic pathways;ko00830//Retinol metabolism	K11153;K11153	GO:0044444//cytoplasmic part	-	-
Unigene0017108	126	102	150	300	231	316	7.83	5.69	9.12	19.01	14.18	20.47	7.54667	17.8867	1.24497	4.25595e-06	0.000369523	Act88F	actin, muscle-type A2 [Bombyx mori]	-	-	-	-	GO:0000785//chromatin;GO:0005884//actin filament;GO:0005924//cell-substrate adherens junction;GO:0016020//membrane;GO:0031988//membrane-bounded vesicle;GO:0035097//histone methyltransferase complex;GO:0035770//ribonucleoprotein granule;GO:0043005//neuron projection;GO:0043189//H4/H2A histone acetyltransferase complex;GO:0044421//extracellular region part;GO:0044449//contractile fiber part;GO:0044…	GO:0000977//RNA polymerase II regulatory region sequence-specific DNA binding;GO:0005198//structural molecule activity;GO:0008092//cytoskeletal protein binding;GO:0008134//transcription factor binding;GO:0017111//nucleoside-triphosphatase activity;GO:0019900//kinase binding;GO:0031490//chromatin DNA binding;GO:0032550//purine ribonucleoside binding	GO:0001894//tissue homeostasis;GO:0002064//epithelial cell development;GO:0002431//Fc receptor mediated stimulatory signaling pathway;GO:0003015//heart process;GO:0006338//chromatin remodeling;GO:0006458//'de novo' protein folding;GO:0006720//isoprenoid metabolic process;GO:0006897//endocytosis;GO:0006939//smooth muscle contraction;GO:0006952//defense response;GO:0007015//actin filament organizat…
Unigene0003108	339	456	530	200	152	249	10.63	12.82	16.26	6.39	4.71	8.13	13.2367	6.41	-1.04614	4.40298e-06	0.000380702	--	uncharacterized protein LOC113500286 [Trichoplusia ni]	-	-	-	-	-	-	-
Unigene0006270	91	111	155	38	29	43	2.14	2.34	3.57	0.91	0.67	1.05	2.68333	0.876667	-1.61393	4.44481e-06	0.000382731	CES2	carboxylesterase CarE-7 [Bombyx mandarina]	Metabolism	Xenobiotics biodegradation and metabolism	ko00983//Drug metabolism - other enzymes	K03927	-	GO:0003824//catalytic activity	-
Unigene0014931	261	165	158	13	46	64	29.79	16.89	17.65	1.51	5.19	7.61	21.4433	4.77	-2.16847	6.21931e-06	0.000520474	--	-	-	-	-	-	-	-	-
Unigene0009481	200	265	120	791	834	259	4.06	4.82	2.38	16.35	16.7	5.47	3.75333	12.84	1.7744	7.61713e-06	0.00061761	Gld	glucose dehydrogenase [FAD, quinone]-like isoform X1 [Galleria mellonella]	Metabolism;Metabolism	Global and overview maps;Carbohydrate metabolism	ko01100//Metabolic pathways;ko00030//Pentose phosphate pathway	K00115;K00115	-	GO:0016614//oxidoreductase activity, acting on CH-OH group of donors	GO:0007275//multicellular organism development;GO:0046692//sperm competition
Unigene0075065	162	151	206	73	73	77	5.95	4.97	7.4	2.73	2.65	2.95	6.10667	2.77667	-1.13703	8.14532e-06	0.000655337	Or83a	odorant receptor [Eogystia hippophaecolus]	-	-	-	-	-	-	-
Unigene0014215	162	226	222	72	103	45	6.64	8.31	8.9	3.01	4.17	1.92	7.95	3.03333	-1.39005	8.7484e-06	0.000693153	--	alpha-tocopherol transfer protein-like [Ostrinia furnacalis]	-	-	-	-	-	-	-
Unigene0033570	573	1002	565	212	378	347	53.15	83.37	51.28	20.05	34.62	33.54	62.6	29.4033	-1.09018	9.71408e-06	0.000763857	ACP21	cuticle protein 8-like [Bombyx mandarina]	-	-	-	-	-	GO:0005214//structural constituent of chitin-based cuticle	GO:0042335//cuticle development
Unigene0007502	53	90	69	10	18	21	1.31	2	1.67	0.25	0.44	0.54	1.66	0.41	-2.01749	1.14209e-05	0.000868571	--	basic proline-rich protein isoform X1 [Bicyclus anynana]	-	-	-	-	-	-	-
Unigene0006105	2	5	1	59	54	12	0.11	0.25	0.06	3.4	3.02	0.71	0.14	2.37667	4.08544	1.27618e-05	0.000956586	--	PREDICTED: nose resistant to fluoxetine protein 6-like [Amyelois transitella]	-	-	-	-	-	-	-
Unigene0000489	94	78	105	9	32	22	3.97	2.95	4.34	0.39	1.33	0.97	3.75333	0.896667	-2.06553	1.51356e-05	0.00109894	TUBA1B	PREDICTED: tubulin alpha-1B chain [Ceratotherium simum simum]	Human Diseases;Human Diseases;Cellular Processes;Human Diseases;Cellular Processes;Cellular Processes;Cellular Processes	Neurodegenerative diseases;Neurodegenerative diseases;Cell growth and death;Infectious diseases;Transport and catabolism;Cellular community - eukaryotes;Cellular community - eukaryotes	ko05010//Alzheimer disease;ko05016//Huntington disease;ko04210//Apoptosis;ko05130//Pathogenic Escherichia coli infection;ko04145//Phagosome;ko04530//Tight junction;ko04540//Gap junction	K07374;K07374;K07374;K07374;K07374;K07374;K07374	GO:0005768//endosome;GO:0005874//microtubule;GO:0031988//membrane-bounded vesicle;GO:0035770//ribonucleoprotein granule	GO:0003723//RNA binding;GO:0005198//structural molecule activity;GO:0017111//nucleoside-triphosphatase activity;GO:0032550//purine ribonucleoside binding;GO:0044389//ubiquitin-like protein ligase binding;GO:0046983//protein dimerization activity	GO:0006458//'de novo' protein folding;GO:0007017//microtubule-based process;GO:0043623//cellular protein complex assembly;GO:0044772//mitotic cell cycle phase transition;GO:0070670//response to interleukin-4;GO:1902582//single-organism intracellular transport
Unigene0006746	46	61	100	208	180	163	0.99	1.17	2.1	4.55	3.82	3.65	1.42	4.00667	1.49651	1.56401e-05	0.00112382	--	PREDICTED: odorant receptor 30a-like [Plutella xylostella]	-	-	-	-	-	-	-
Unigene0063784	116	93	81	224	303	170	3.81	2.74	2.6	7.49	9.82	5.81	3.05	7.70667	1.3373	1.80628e-05	0.00126306	EGT	UDP-glycosyltransferase 33F4 [Spodoptera littoralis]	Metabolism;Metabolism;Metabolism;Metabolism;Human Diseases;Metabolism;Metabolism;Metabolism;Metabolism;Metabolism	Global and overview maps;Xenobiotics biodegradation and metabolism;Xenobiotics biodegradation and metabolism;Metabolism of cofactors and vitamins;Cancers;Xenobiotics biodegradation and metabolism;Metabolism of cofactors and vitamins;Carbohydrate metabolism;Carbohydrate metabolism;Lipid metabolism	ko01100//Metabolic pathways;ko00983//Drug metabolism - other enzymes;ko00980//Metabolism of xenobiotics by cytochrome P450;ko00830//Retinol metabolism;ko05204//Chemical carcinogenesis;ko00982//Drug metabolism - cytochrome P450;ko00860//Porphyrin and chlorophyll metabolism;ko00040//Pentose and glucuronate interconversions;ko00053//Ascorbate and aldarate metabolism;ko00140//Steroid hormone biosynth…	K00699;K00699;K00699;K00699;K00699;K00699;K00699;K00699;K00699;K00699	-	GO:0016740//transferase activity	-
Unigene0079391	72	68	71	22	24	17	2.7	2.29	2.61	0.84	0.89	0.67	2.53333	0.8	-1.66297	1.92376e-05	0.00133848	--	-	-	-	-	-	-	-	-
Unigene0026862	76	85	60	167	146	154	1.08	1.09	0.84	2.43	2.06	2.29	1.00333	2.26	1.17152	2.43666e-05	0.00165391	--	-	-	-	-	-	-	-	-
Unigene0065751	20	32	2	179	138	60	1.31	1.88	0.13	11.95	8.93	4.1	1.10667	8.32667	2.91152	2.65744e-05	0.00179791	--	alpha-tocopherol transfer protein-like [Manduca sexta]	-	-	-	-	-	-	-
Unigene0056992	395	32	305	0	1	7	41.98	3.05	31.72	0	0.1	0.78	25.5833	0.293333	-6.44652	2.80311e-05	0.00189033	--	gloverin [Chilo suppressalis]	-	-	-	-	-	-	GO:0006952//defense response;GO:0009617//response to bacterium
Unigene0079573	512	352	350	176	240	142	6.09	3.76	4.07	2.13	2.82	1.76	4.64	2.23667	-1.05277	2.99735e-05	0.00199681	Sv2c	solute carrier family 22 member 5-like isoform X2 [Spodoptera litura]	-	-	-	-	-	-	-
Unigene0063783	10	10	10	66	63	28	0.41	0.37	0.4	2.75	2.54	1.19	0.393333	2.16	2.45721	2.99933e-05	0.00199681	EGT	UDP-glucuronosyltransferase 2B18-like [Trichoplusia ni]	Metabolism;Metabolism;Metabolism;Metabolism;Human Diseases;Metabolism;Metabolism;Metabolism;Metabolism;Metabolism	Global and overview maps;Xenobiotics biodegradation and metabolism;Xenobiotics biodegradation and metabolism;Metabolism of cofactors and vitamins;Cancers;Xenobiotics biodegradation and metabolism;Metabolism of cofactors and vitamins;Carbohydrate metabolism;Carbohydrate metabolism;Lipid metabolism	ko01100//Metabolic pathways;ko00983//Drug metabolism - other enzymes;ko00980//Metabolism of xenobiotics by cytochrome P450;ko00830//Retinol metabolism;ko05204//Chemical carcinogenesis;ko00982//Drug metabolism - cytochrome P450;ko00860//Porphyrin and chlorophyll metabolism;ko00040//Pentose and glucuronate interconversions;ko00053//Ascorbate and aldarate metabolism;ko00140//Steroid hormone biosynth…	K00699;K00699;K00699;K00699;K00699;K00699;K00699;K00699;K00699;K00699	-	GO:0016740//transferase activity	-
Unigene0053755	47	56	18	183	161	90	1.6	1.71	0.6	6.36	5.42	3.2	1.30333	4.99333	1.9378	3.08347e-05	0.00204629	--	PREDICTED: nose resistant to fluoxetine protein 6-like [Papilio machaon]	-	-	-	-	-	-	-
Unigene0065446	315	353	358	106	205	169	14.05	14.12	15.63	4.82	9.03	7.86	14.6	7.23667	-1.01257	3.22458e-05	0.00212638	PGRP-LB	peptidoglycan-recognition protein LB-like [Helicoverpa armigera]	Organismal Systems	Immune system	ko04624//Toll and Imd signaling pathway	K01446	-	GO:0005539//glycosaminoglycan binding;GO:0016811//hydrolase activity, acting on carbon-nitrogen (but not peptide) bonds, in linear amides	GO:0000270//peptidoglycan metabolic process;GO:0002376//immune system process;GO:0002832//negative regulation of response to biotic stimulus;GO:0042742//defense response to bacterium
Unigene0053794	48	72	48	13	17	8	6.66	8.95	6.51	1.84	2.33	1.16	7.37333	1.77667	-2.05314	3.27364e-05	0.00215193	--	probable salivary secreted peptide [Danaus plexippus plexippus]	-	-	-	-	-	-	-
Unigene0099100	1408	312	697	138	136	114	239.87	47.68	116.18	23.97	22.88	20.24	134.577	22.3633	-2.58922	3.48136e-05	0.00225995	CECA	cecropin-like [Pieris rapae]	Organismal Systems	Immune system	ko04624//Toll and Imd signaling pathway	K20696	-	-	GO:0006952//defense response;GO:0009617//response to bacterium
Unigene0039245	45	52	65	4	16	3	1.64	1.7	2.31	0.15	0.57	0.11	1.88333	0.276667	-2.76707	3.73276e-05	0.00238599	adt-1	A disintegrin and metalloproteinase with thrombospondin motifs adt-2 [Ostrinia furnacalis]	-	-	-	-	-	GO:0046872//metal ion binding;GO:0070011//peptidase activity, acting on L-amino acid peptides	GO:0000904//cell morphogenesis involved in differentiation;GO:0007166//cell surface receptor signaling pathway;GO:0008585//female gonad development;GO:0019538//protein metabolic process
Unigene0051097	105	96	68	36	28	25	7.08	5.8	4.48	2.47	1.86	1.76	5.78667	2.03	-1.51125	3.76558e-05	0.00239961	--	-	-	-	-	-	-	-	-
Unigene0014455	149	110	129	38	63	44	7.97	5.28	6.75	2.07	3.33	2.45	6.66667	2.61667	-1.34924	3.99711e-05	0.00252399	--	alpha-tocopherol transfer protein-like [Danaus plexippus plexippus]	-	-	-	-	-	-	-
Unigene0031281	0	0	2	4	58	52	0	0	0.22	0.45	6.37	6.02	0.0733333	4.28	5.867	4.62494e-05	0.00285978	Hbb-b1	hemoglobin, beta adult s chain [Mus musculus]	Human Diseases;Human Diseases	Infectious diseases;Infectious diseases	ko05144//Malaria;ko05143//African trypanosomiasis	K13823;K13823	GO:0043234//protein complex;GO:0044421//extracellular region part;GO:0060205//cytoplasmic membrane-bounded vesicle lumen	GO:0016209//antioxidant activity;GO:0022892//substrate-specific transporter activity;GO:0030492//hemoglobin binding;GO:0046906//tetrapyrrole binding;GO:0046914//transition metal ion binding	GO:0000302//response to reactive oxygen species;GO:0001932//regulation of protein phosphorylation;GO:0003014//renal system process;GO:0003018//vascular process in circulatory system;GO:0006357//regulation of transcription from RNA polymerase II promoter;GO:0006790//sulfur compound metabolic process;GO:0006897//endocytosis;GO:0008015//blood circulation;GO:0008219//cell death;GO:0015669//gas transp…
Unigene0039588	396	35	163	32	40	24	32.87	2.61	13.24	2.71	3.28	2.08	16.24	2.69	-2.59387	5.1199e-05	0.00311955	PGLYRP2	peptidoglycan recognition protein B [Antheraea pernyi]	Organismal Systems	Immune system	ko04624//Toll and Imd signaling pathway	K24076	GO:0016020//membrane	GO:0005539//glycosaminoglycan binding;GO:0016811//hydrolase activity, acting on carbon-nitrogen (but not peptide) bonds, in linear amides	GO:0000270//peptidoglycan metabolic process;GO:0001818//negative regulation of cytokine production;GO:0002698//negative regulation of immune effector process;GO:0002832//negative regulation of response to biotic stimulus;GO:0007165//signal transduction;GO:0031347//regulation of defense response;GO:0042742//defense response to bacterium;GO:0044116//growth of symbiont involved in interaction with h…
Unigene0075283	35	52	31	7	7	8	3.58	4.77	3.1	0.73	0.71	0.85	3.81667	0.763333	-2.32193	6.07092e-05	0.0036457	SETMAR	LOW QUALITY PROTEIN: histone-lysine N-methyltransferase SETMAR-like [Pieris rapae]	Metabolism;Metabolism	Global and overview maps;Amino acid metabolism	ko01100//Metabolic pathways;ko00310//Lysine degradation	K11433;K11433	-	-	-
Unigene0028263	245	199	174	117	74	94	5.3	3.86	3.68	2.58	1.58	2.12	4.28	2.09333	-1.03181	7.75307e-05	0.00448773	--	protein asteroid homolog 1-like [Spodoptera litura]	-	-	-	-	-	-	-
Unigene0008683	1	435	297	0	1	0	0.04	15.82	11.78	0	0.04	0	9.21333	0.0133333	-9.43254	9.1597e-05	0.00514474	GLUA2	PREDICTED: 11S globulin seed storage protein 2-like [Bemisia tabaci]	-	-	-	-	-	-	-
Unigene0004880	43	94	61	8	24	9	1.21	2.37	1.68	0.23	0.67	0.26	1.75333	0.386667	-2.18094	0.000108008	0.00595415	--	SWI/SNF complex subunit SMARCC2 [Papilio machaon]	Organismal Systems;Human Diseases	Environmental adaptation;Cancers	ko04714//Thermogenesis;ko05225//Hepatocellular carcinoma	K11649;K11649	GO:0000785//chromatin;GO:0031981//nuclear lumen;GO:0090544//BAF-type complex	GO:0000977//RNA polymerase II regulatory region sequence-specific DNA binding;GO:0003712//transcription cofactor activity;GO:0031490//chromatin DNA binding	GO:0006338//chromatin remodeling;GO:0006357//regulation of transcription from RNA polymerase II promoter;GO:0034728//nucleosome organization;GO:0048731//system development
Unigene0072312	702	885	824	1780	870	1890	17.85	20.19	20.5	46.15	21.85	50.1	19.5133	39.3667	1.01251	0.000108547	0.00596809	--	-	-	-	-	-	-	-	-
Unigene0003575	19	14	18	60	61	49	1.32	0.88	1.23	4.26	4.2	3.56	1.14333	4.00667	1.80916	0.000125092	0.00669409	--	PHD finger protein ALFIN-LIKE 6-like [Agrilus planipennis]	-	-	-	-	-	-	-
Unigene0035905	176	207	215	13	95	29	11.04	11.65	13.19	0.83	5.88	1.9	11.96	2.87	-2.05909	0.000128931	0.00687127	AAEL008004	elongation of very long chain fatty acids protein AAEL008004-like [Spodoptera litura]	Metabolism;Metabolism;Metabolism;Metabolism	Global and overview maps;Global and overview maps;Lipid metabolism;Lipid metabolism	ko01100//Metabolic pathways;ko01212//Fatty acid metabolism;ko01040//Biosynthesis of unsaturated fatty acids;ko00062//Fatty acid elongation	K10250;K10250;K10250;K10250	-	-	GO:0006631//fatty acid metabolic process;GO:0007165//signal transduction;GO:0030154//cell differentiation
Unigene0019268	177	225	206	89	122	55	7.4	8.44	8.43	3.79	5.04	2.4	8.09	3.74333	-1.11182	0.000139218	0.00725255	gcm	transcription factor glial cells missing 2-like [Bombyx mandarina]	Organismal Systems	Endocrine system	ko04928//Parathyroid hormone synthesis, secretion and action	K21598	GO:0043231//intracellular membrane-bounded organelle	GO:0000976//transcription regulatory region sequence-specific DNA binding;GO:0001071//nucleic acid binding transcription factor activity	GO:0001708//cell fate specification;GO:0002682//regulation of immune system process;GO:0006357//regulation of transcription from RNA polymerase II promoter;GO:0006875//cellular metal ion homeostasis;GO:0006909//phagocytosis;GO:0006950//response to stress;GO:0007411//axon guidance;GO:0008284//positive regulation of cell proliferation;GO:0014015//positive regulation of gliogenesis;GO:0021782//glial…
Unigene0068391	64	22	17	2	0	5	5.94	1.83	1.54	0.19	0	0.48	3.10333	0.223333	-3.79655	0.000144131	0.00743418	--	PREDICTED: lebocin-4-like [Amyelois transitella]	-	-	-	-	-	-	-
Unigene0099381	280	308	293	132	191	82	8.51	8.4	8.72	4.09	5.73	2.6	8.54333	4.14	-1.04517	0.00014624	0.00750576	--	-	-	-	-	-	-	-	-
Unigene0068297	232	138	219	84	100	78	6.28	3.35	5.8	2.32	2.68	2.2	5.14333	2.4	-1.09967	0.000164197	0.00826293	--	proline-rich extensin-like protein EPR1 isoform X1 [Bombyx mori]	-	-	-	-	-	-	-
Unigene0038458	51	53	40	4	16	9	4.59	4.28	3.52	0.37	1.42	0.84	4.13	0.876667	-2.23604	0.000166797	0.00831509	RPL10	60S ribosomal protein L10 isoform X1 [Phocoena sinus]	Genetic Information Processing	Translation	ko03010//Ribosome	K02866	GO:0015934//large ribosomal subunit;GO:0043231//intracellular membrane-bounded organelle	GO:0003723//RNA binding;GO:0003824//catalytic activity;GO:0005198//structural molecule activity	GO:0000956//nuclear-transcribed mRNA catabolic process;GO:0006412//translation;GO:0006613//cotranslational protein targeting to membrane;GO:0016032//viral process;GO:0032774//RNA biosynthetic process;GO:0043624//cellular protein complex disassembly;GO:0048232//male gamete generation
Unigene0044292	156	265	94	27	82	30	19.37	29.52	11.42	3.42	10.06	3.88	20.1033	5.78667	-1.79663	0.000191482	0.00936645	--	-	-	-	-	-	-	-	-
Unigene0090543	125	359	156	74	29	85	1.37	3.52	1.67	0.83	0.31	0.97	2.18667	0.703333	-1.63645	0.000198704	0.00965173	--	Integrase catalytic domain-containing protein, partial [Aphis craccivora]	-	-	-	-	-	-	-
Unigene0006133	390	537	446	123	317	125	5.27	6.51	5.9	1.69	4.23	1.76	5.89333	2.56	-1.20294	0.000201084	0.009722	Slc16a14	PREDICTED: monocarboxylate transporter 3 [Papilio xuthus]	-	-	-	-	-	-	-
Unigene0015960	53	44	80	138	178	116	5.77	4.3	8.52	15.31	19.13	13.16	6.19667	15.8667	1.35643	0.00021913	0.0104491	RIDA	Ubiquitin fusion degradation protein 1-like protein [Operophtera brumata]	-	-	-	-	GO:0031988//membrane-bounded vesicle;GO:0043231//intracellular membrane-bounded organelle	GO:0003723//RNA binding;GO:0016787//hydrolase activity	GO:0006417//regulation of translation;GO:0055086//nucleobase-containing small molecule metabolic process;GO:1901564//organonitrogen compound metabolic process
Unigene0096258	66	53	56	110	142	123	2.04	1.47	1.69	3.47	4.34	3.97	1.73333	3.92667	1.17976	0.000232678	0.0109993	Pol	PREDICTED: RNA-directed DNA polymerase from mobile element jockey-like [Acropora digitifera]	-	-	-	-	-	-	-
Unigene0020763	235	144	123	60	77	70	10.5	5.77	5.38	2.73	3.4	3.26	7.21667	3.13	-1.20517	0.000239194	0.0112513	LST	sulfotransferase 1C4-like [Hyposmocoma kahamanoa]	-	-	-	-	-	GO:0016782//transferase activity, transferring sulfur-containing groups	GO:0006790//sulfur compound metabolic process
Unigene0055431	170	106	109	9	52	35	4.01	2.24	2.52	0.22	1.21	0.86	2.92333	0.763333	-1.93723	0.000247422	0.0115022	EEF2	EEF2, partial [Cervus elaphus hippelaphus]	Environmental Information Processing;Organismal Systems	Signal transduction;Endocrine system	ko04152//AMPK signaling pathway;ko04921//Oxytocin signaling pathway	K03234;K03234	GO:0016020//membrane;GO:0016234//inclusion body;GO:0030529//intracellular ribonucleoprotein complex;GO:0031988//membrane-bounded vesicle;GO:0043231//intracellular membrane-bounded organelle;GO:0044444//cytoplasmic part	GO:0008135//translation factor activity, RNA binding;GO:0017111//nucleoside-triphosphatase activity;GO:0019900//kinase binding;GO:0032550//purine ribonucleoside binding;GO:0090079//translation regulator activity, nucleic acid binding	GO:0006417//regulation of translation;GO:0009410//response to xenobiotic stimulus;GO:0009792//embryo development ending in birth or egg hatching;GO:0017182//peptidyl-diphthamide metabolic process;GO:0030097//hemopoiesis;GO:0051704//multi-organism process
Unigene0006097	85	118	130	43	54	47	6.63	8.26	9.92	3.42	4.16	3.82	8.27	3.8	-1.12189	0.000247841	0.0115022	--	androgen-dependent TFPI-regulating protein [Bombyx mori]	-	-	-	-	-	-	GO:0006810//transport
Unigene0097496	49	60	47	113	100	111	2.68	2.95	2.52	6.3	5.4	6.33	2.71667	6.01	1.14553	0.00026641	0.0121742	--	PREDICTED: meiosis-specific with OB domain-containing protein-like [Amyelois transitella]	-	-	-	-	-	-	GO:0009987//cellular process;GO:0044699//single-organism process
Unigene0019848	40	63	69	10	22	14	1.09	1.55	1.85	0.28	0.59	0.4	1.49667	0.423333	-1.82189	0.000272224	0.0124127	--	-	-	-	-	-	-	-	-
Unigene0004656	57	106	74	37	20	22	4.07	6.79	5.17	2.69	1.41	1.64	5.34333	1.91333	-1.48165	0.000329594	0.0148339	--	-	-	-	-	-	-	-	-
Unigene0099004	23	14	28	68	62	68	1.26	0.69	1.5	3.81	3.36	3.89	1.15	3.68667	1.68068	0.000332698	0.0149117	Or85b	odorant receptor 85c-like [Vanessa tameamea]	-	-	-	-	-	-	-
Unigene0073994	85	88	98	34	45	38	3.52	3.27	3.97	1.44	1.84	1.64	3.58667	1.64	-1.12895	0.000398189	0.0174316	GBA3	myrosinase 1-like [Manduca sexta]	Metabolism;Metabolism	Global and overview maps;Carbohydrate metabolism	ko01100//Metabolic pathways;ko00500//Starch and sucrose metabolism	K05350;K05350	-	-	-
Unigene0000355	5	10	2	22	44	36	0.14	0.25	0.06	0.63	1.23	1.06	0.15	0.973333	2.69797	0.000424175	0.0182623	--	hypothetical protein evm_005934 [Chilo suppressalis]	-	-	-	-	-	-	-
Unigene0069120	1	262	191	0	0	0	0.04	9.67	7.69	0	0	0	5.8	0.001	-12.5018	0.000448378	0.0191854	GLUA1	PREDICTED: 11S globulin seed storage protein 2-like [Bemisia tabaci]	-	-	-	-	-	-	-
Unigene0071749	95	203	158	44	80	60	5.17	9.91	8.41	2.44	4.3	3.4	7.83	3.38	-1.21199	0.000454459	0.0193661	--	ovoinhibitor-like [Hyposmocoma kahamanoa]	-	-	-	-	-	-	-
Unigene0015209	81073	77806	48554	0	1191	110	971.4	836.2	569.21	0	14.09	1.37	792.27	5.15333	-7.26434	0.000501385	0.0210642	VG	PREDICTED: vitellogenin-like [Papilio polytes]	-	-	-	-	-	-	-
Unigene0006101	304	511	588	124	319	141	7.64	11.52	14.46	3.18	7.92	3.69	11.2067	4.93	-1.1847	0.000508661	0.021199	PPAF2	seminal fluid protein CSSFP033 [Chilo suppressalis]	-	-	-	-	-	-	-
Unigene0093733	123	133	108	47	70	27	6.22	6.04	5.35	2.42	3.5	1.42	5.87	2.44667	-1.26254	0.000550691	0.0227234	GPROR4	odorant receptor [Eogystia hippophaecolus]	-	-	-	-	-	-	GO:0044699//single-organism process;GO:0050896//response to stimulus
Unigene0016024	135	325	493	47	154	100	4.45	9.6	15.89	1.58	5.01	3.43	9.98	3.34	-1.57919	0.000561023	0.0229943	--	RING finger protein 145 [Papilio xuthus]	-	-	-	-	-	-	-
Unigene0047255	22	46	3	417	220	110	1.34	2.5	0.18	25.8	13.19	6.96	1.34	15.3167	3.5148	0.000576263	0.0234994	--	PREDICTED: seroin-like [Amyelois transitella]	-	-	-	-	-	-	-
Unigene0004658	74	19	41	4	7	12	4.22	0.97	2.29	0.23	0.39	0.71	2.49333	0.443333	-2.49161	0.000633573	0.0252436	--	-	-	-	-	-	-	-	-
Unigene0081935	73	35	30	16	4	5	4.93	2.12	1.98	1.1	0.27	0.35	3.01	0.573333	-2.39232	0.000646215	0.0256004	--	zinc finger BED domain-containing protein 4-like [Spodoptera litura]	-	-	-	-	-	-	-
Unigene0070715	26	20	17	50	66	62	3.71	2.56	2.37	7.28	9.3	9.22	2.88	8.6	1.57827	0.000674796	0.0265309	--	-	-	-	-	-	-	-	-
Unigene0058827	177	191	132	23	94	16	6.39	6.19	4.67	0.85	3.35	0.6	5.75	1.6	-1.84549	0.000720985	0.0279254	Cyp4d2	cytochrome P450 CYP4L30 [Zygaena filipendulae]	-	-	-	-	GO:0043227//membrane-bounded organelle	GO:0004497//monooxygenase activity;GO:0005488//binding;GO:0016705//oxidoreductase activity, acting on paired donors, with incorporation or reduction of molecular oxygen	-
Unigene0046407	46	54	56	6	22	13	2.43	2.56	2.89	0.32	1.15	0.72	2.62667	0.73	-1.84726	0.000759475	0.0290918	ANXA2	Annexin A2, partial [Homo sapiens]	Human Diseases	Infectious diseases	ko05132//Salmonella infection	K17092	GO:0005774//vacuolar membrane;GO:0005886//plasma membrane;GO:0010008//endosome membrane;GO:0019898//extrinsic component of membrane;GO:0031252//cell leading edge;GO:0032432//actin filament bundle;GO:0034703//cation channel complex;GO:0043218//compact myelin;GO:0044352//pinosome;GO:0044420//extracellular matrix component;GO:0044421//extracellular region part;GO:0048770//pigment granule;GO:0098589/…	GO:0003723//RNA binding;GO:0003779//actin binding;GO:0004859//phospholipase inhibitor activity;GO:0005261//cation channel activity;GO:0017016//Ras GTPase binding;GO:0030545//receptor regulator activity;GO:0046872//metal ion binding;GO:1902936//phosphatidylinositol bisphosphate binding	GO:0001101//response to acid chemical;GO:0001932//regulation of protein phosphorylation;GO:0002090//regulation of receptor internalization;GO:0006612//protein targeting to membrane;GO:0006816//calcium ion transport;GO:0008284//positive regulation of cell proliferation;GO:0009888//tissue development;GO:0009892//negative regulation of metabolic process;GO:0010469//regulation of receptor activity;GO…
Unigene0056773	26	27	21	52	124	54	1.14	1.06	0.9	2.32	5.36	2.46	1.03333	3.38	1.70972	0.000797046	0.0301431	Picot	Sodium-dependent phosphate transporter, partial [Operophtera brumata]	-	-	-	-	-	-	-
Unigene0069942	190	331	151	42	132	29	7.89	12.33	6.13	1.78	5.41	1.25	8.78333	2.81333	-1.64249	0.000821138	0.030775	--	PREDICTED: mesocentin-like [Saccoglossus kowalevskii]	-	-	-	-	-	-	-
Unigene0026878	100	138	190	78	56	61	1.66	2.06	3.09	1.32	0.92	1.06	2.27	1.1	-1.04519	0.000827086	0.0309422	--	-	-	-	-	-	-	-	-
Unigene0053608	6	11	0	40	99	14	0.27	0.44	0	1.81	4.34	0.65	0.236667	2.26667	3.25964	0.000892391	0.032898	Tret1	facilitated trehalose transporter Tret1-like [Vanessa tameamea]	-	-	-	-	-	-	-
Unigene0075976	103	115	92	49	59	35	4.78	4.79	4.18	2.32	2.7	1.69	4.58333	2.23667	-1.03505	0.00093657	0.034239	--	odorant receptor 19a-like [Vanessa tameamea]	-	-	-	-	-	-	-
Unigene0064568	31	37	16	85	75	62	1.42	1.52	0.72	3.96	3.39	2.96	1.22	3.43667	1.49413	0.000954671	0.0348177	miox	inositol oxygenase-like [Spodoptera litura]	Metabolism;Metabolism;Metabolism	Global and overview maps;Carbohydrate metabolism;Carbohydrate metabolism	ko01100//Metabolic pathways;ko00053//Ascorbate and aldarate metabolism;ko00562//Inositol phosphate metabolism	K00469;K00469;K00469	GO:0031988//membrane-bounded vesicle;GO:0044424//intracellular part	GO:0000166//nucleotide binding;GO:0005506//iron ion binding;GO:0016616//oxidoreductase activity, acting on the CH-OH group of donors, NAD or NADP as acceptor;GO:0016701//oxidoreductase activity, acting on single donors with incorporation of molecular oxygen	GO:0006020//inositol metabolic process;GO:0006884//cell volume homeostasis;GO:0016043//cellular component organization;GO:0019932//second-messenger-mediated signaling
Unigene0096378	219	137	119	61	91	51	11.12	6.24	5.91	3.16	4.56	2.7	7.75667	3.47333	-1.15912	0.00095574	0.0348177	HSDL1	inactive hydroxysteroid dehydrogenase-like protein 1 [Bicyclus anynana]	Metabolism;Metabolism;Metabolism;Metabolism;Metabolism	Global and overview maps;Global and overview maps;Lipid metabolism;Lipid metabolism;Lipid metabolism	ko01100//Metabolic pathways;ko01212//Fatty acid metabolism;ko00140//Steroid hormone biosynthesis;ko01040//Biosynthesis of unsaturated fatty acids;ko00062//Fatty acid elongation	K10251;K10251;K10251;K10251;K10251	GO:0043231//intracellular membrane-bounded organelle	-	GO:0006629//lipid metabolic process;GO:0006897//endocytosis;GO:0006996//organelle organization;GO:0008283//cell proliferation
Unigene0016745	48	60	33	11	19	10	5.68	6.37	3.82	1.33	2.22	1.23	5.29	1.59333	-1.73122	0.000975732	0.035484	--	thrombin inhibitor rhodniin-like [Helicoverpa armigera]	-	-	-	-	-	-	GO:0006508//proteolysis;GO:0048519//negative regulation of biological process
Unigene0017498	250	155	80	53	72	59	6.36	3.54	1.99	1.37	1.81	1.56	3.96333	1.58	-1.32679	0.00113621	0.0403344	--	50S ribosomal protein L10 [Operophtera brumata]	-	-	-	-	-	-	-
Unigene0060494	164	234	199	70	140	61	7.41	9.49	8.8	3.23	6.25	2.87	8.56667	4.11667	-1.05726	0.00115403	0.0408278	PNLIP	PREDICTED: phospholipase A1-like isoform X2 [Amyelois transitella]	-	-	-	-	-	-	-
Unigene0015645	23	44	46	90	123	68	0.65	1.11	1.27	2.58	3.42	2	1.01	2.66667	1.40068	0.00115715	0.0408689	Cyp6w1	cytochrome P450 6B1-like [Ostrinia furnacalis]	-	-	-	-	-	GO:0005488//binding;GO:0016491//oxidoreductase activity	-
Unigene0071881	140	107	138	14	42	67	4.94	3.39	4.77	0.5	1.46	2.47	4.36667	1.47667	-1.56419	0.0011694	0.0411619	ACTB	actin, cytoplasmic 1-like [Aotus nancymaae]	Organismal Systems;Human Diseases;Human Diseases;Human Diseases;Human Diseases;Cellular Processes;Cellular Processes;Human Diseases;Environmental Information Processing;Human Diseases;Cellular Processes;Human Diseases;Human Diseases;Cellular Processes;Organismal Systems;Organismal Systems;Organismal Systems;Human Diseases;Cellular Processes;Organismal Systems;Environmental Information Processing;…	Environmental adaptation;Infectious diseases;Cardiovascular diseases;Infectious diseases;Cancers;Cellular community - eukaryotes;Cell motility;Infectious diseases;Signal transduction;Cancers;Cell growth and death;Infectious diseases;Infectious disease: bacterial;Transport and catabolism;Endocrine system;Immune system;Immune system;Infectious diseases;Cellular community - eukaryotes;Endocrine syst…	ko04714//Thermogenesis;ko05131//Shigellosis;ko05418//Fluid shear stress and atherosclerosis;ko05132//Salmonella infection;ko05205//Proteoglycans in cancer;ko04510//Focal adhesion;ko04810//Regulation of actin cytoskeleton;ko05164//Influenza A;ko04015//Rap1 signaling pathway;ko05225//Hepatocellular carcinoma;ko04210//Apoptosis;ko05130//Pathogenic Escherichia coli infection;ko05135//Yersinia infecti…	K05692;K05692;K05692;K05692;K05692;K05692;K05692;K05692;K05692;K05692;K05692;K05692;K05692;K05692;K05692;K05692;K05692;K05692;K05692;K05692;K05692;K05692;K05692;K05692;K05692;K05692;K05692;K05692;K05692;K05692	GO:0000785//chromatin;GO:0005884//actin filament;GO:0005924//cell-substrate adherens junction;GO:0016020//membrane;GO:0031988//membrane-bounded vesicle;GO:0032432//actin filament bundle;GO:0035097//histone methyltransferase complex;GO:0035770//ribonucleoprotein granule;GO:0036379//myofilament;GO:0043005//neuron projection;GO:0043189//H4/H2A histone acetyltransferase complex;GO:0044421//extracellu…	GO:0000977//RNA polymerase II regulatory region sequence-specific DNA binding;GO:0005198//structural molecule activity;GO:0008092//cytoskeletal protein binding;GO:0008134//transcription factor binding;GO:0017111//nucleoside-triphosphatase activity;GO:0019900//kinase binding;GO:0031490//chromatin DNA binding;GO:0032550//purine ribonucleoside binding;GO:0044389//ubiquitin-like protein ligase binding	GO:0001894//tissue homeostasis;GO:0002064//epithelial cell development;GO:0002431//Fc receptor mediated stimulatory signaling pathway;GO:0003015//heart process;GO:0006338//chromatin remodeling;GO:0006897//endocytosis;GO:0006939//smooth muscle contraction;GO:0006952//defense response;GO:0007015//actin filament organization;GO:0007169//transmembrane receptor protein tyrosine kinase signaling pathwa…
Unigene0040325	72	101	33	236	224	93	5.7	7.17	2.55	19.03	17.5	7.67	5.14	14.7333	1.51924	0.00122809	0.0425567	--	androgen-dependent TFPI-regulating protein-like [Vanessa tameamea]	-	-	-	-	-	-	-
Unigene0098569	29	58	130	28	11	9	0.97	1.73	4.23	0.95	0.36	0.31	2.31	0.54	-2.09686	0.00122944	0.0425567	CYP9E2	cytochrome P450 9e2-like [Manduca sexta]	-	-	-	-	GO:0043227//membrane-bounded organelle	GO:0016491//oxidoreductase activity;GO:0046872//metal ion binding	-
Unigene0021114	9	10	14	32	31	61	0.35	0.35	0.53	1.26	1.19	2.46	0.41	1.63667	1.99706	0.0012389	0.042813	--	-	-	-	-	-	-	-	-
Unigene0096304	45	52	74	12	26	17	1.38	1.43	2.22	0.37	0.79	0.54	1.67667	0.566667	-1.56502	0.00135552	0.0462297	--	olfactory receptor 33, partial [Helicoverpa assulta]	-	-	-	-	GO:0016020//membrane	-	GO:0044699//single-organism process;GO:0050896//response to stimulus
Unigene0094423	2	19	0	175	216	72	0.27	2.34	0	24.49	29.28	10.3	0.87	21.3567	4.61753	0.0013779	0.0466874	--	-	-	-	-	-	-	-	-
